# Supplementary material for: Long-Term Treatment with Low-Level Arsenite Induces Aberrant Proliferation and Migration via Redox Rebalance in Human Urothelial Cells
Source: Cells. 2025 Jun 16;14(12):912. doi: 10.3390/cells14120912 (PMC12190571; doi:10.3390/cells14120912)
Supplement: Supplementary file 1 [file cells-14-00912-s001.zip]

Archive with 1 entries (1 files):
- cells-3662658-supplementary.pdf
